# Supplementary material for: Avian pathogenic Escherichia coli (APEC) infection alters bone marrow transcriptome in chickens
Source: BMC Genomics. 2015 Sep 15;16(1):690. doi: 10.1186/s12864-015-1850-4 (PMC4570614; doi:10.1186/s12864-015-1850-4)
Supplement: Additional file 1: Table S1. — Primers sequence for qPCR validation. Table S2. Quantitative PCR validation. (XLSX 44 kb) [file 12864_2015_1850_MOESM1_ESM.xlsx]

## Sheet: Table S1
			Table 1: Primers sequence for qPCR validation
			Gene	Forward Sequence (5’-3’)	Reverse Sequence (5’-3’)
			ADA	ATATGCCAAGTTGGTCTCC	AGAAGCCA TCAGCAACTC
			BLNK	GATACTTGGGATCGGCTAAA	GAGTGGCCA TCTGGA TTT
			CD3D	CTATCGAATGTGCCAGAATTG	GTGACATGAGTCCCTTATCTT
			CD28	CAGTCTTTATAATCTACCGGCAAAA	TTGTTCTTCTGGTGAGGTGGA
			CD40	CA TGAAA TCTGTGAGGACAACGC	CTTGCAGGGCTCGTTCT
			CD3Z	GCCAGGACGATGTGTATAA	TCTGCAGGGAAGAGTAAAC
			IFNG	GTGAAGAAGGTGAAAGATATCATGGA	GCTTTGCGCTGGA TTCTCA
			￼IL1𝛽	GCTCTACATGTCGTGTGTGATGAG	TGTCGA TGTCCCGCA TGA
			IL7	CATCGAAGAGCTGGTAAATATG	GCCATACTCTGTAGTGATCC
			IL8	GCCCTCCTCCTGGTTTCAG	TGGCACCGCAGCTCA TT
			IL18	AGGTGAAA TCTGGCAGTGGAA T	ACCTGGACGCTGAA TGCAA
			LIG4	CACAGTGCTCTCCA TCAA	TCCATACGCCATCCTTTC
			MD2	CTCTGTGTGGAGGACTGAAA	TCA TGGTGAAGTTCAAGCAC
			NOD1	CTGTGTCCTGCAGAAAGT	CCTGCTAACTGGATCTGTATT
			TLR4	GGA TCTTTCAAGGTGCCACA	CAAGTGTCCGATGGGTAGGT
			￼
			￼

## Sheet: Table S2
	Table 2: Quantitative PCR validation
	Genes	Susceptible vs. Non-challenged birds at day 5				Susceptible vs. Resistant birds at day 5				Day 5 vs. Day 1 in susceptible birds				da
		Day 5 susceptible	Day 5 non-challenged	FC	FC	Day 5 susceptible	Day 5 resistant	FC	FC	Day 5 susceptible	Day 1 susceptible	FC	FC	Day 1 susceptible	Day 1 non-challenged	FC	FC
		FPKM	FPKM	RNA-seq	qPCR	FPKM	FPKM	RNA-seq	qPCR	FPKM	FPKM	RNA-seq	qPCR	FPKM	FPKM	RNA-seq	qPCR
	ADA	15.86	62.18	-3.92**	-15.66**	15.86	53.77	-3.39**	-18.99**	15.86	39.65	-2.50**	-9.29**	NA
	BLNK	151.77	60.71	2.50**	3.11*	151.77	68.37	2.22*	4.71**	151.77	69.3	2.19**	3.85**	NA
	CD3D	NA				NA				NA				126.77	211.71	-1.67**	-2.36**
	CD28	1224.69	539.51	2.27*	7.17**	NA				NA				NA
	CD40	79.43	27.11	2.93**	4.40**	79.43	35.3	2.25*	2.44**	79.43	41.59	1.91**	2.25**	NA
	CD3Z	NA				18.45	38.93	-2.11**	-7.05*	NA				18.45	32.65	-1.77**	-1.91
	IFNG	NA				NA				NA				42.49	72.65	-1.71*	-2.19**
	IL1b	1758.33	337.43	5.21**	2.41*	NA				NA				NA
	IL7	58.33	273.56	-4.69**	-3.38**	58.33	196	-3.36*	-1.96*	58.33	10.74	5.43**	2.72*	NA
	IL8	1327.23	219.01	6.06**	6.70**	1327.23	487.95	2.72**	2.69*	1327.23	560.01	2.37*	3.89*	NA
	IL18	448.23	112.9	3.97**	6.47**	448.23	158.95	2.82**	2.40*	NA				NA
	LIG4	23.67	37.16	-1.57*	-6.14**	NA				NA				NA
	MD2	194.23	62.65	3.10**	2.39**	194.23	76.17	2.55**	2.26**	194.23	106.14	1.83**	2.16**	NA
	NOD1	639.25	294.58	2.17**	2.77*	639.25	324.49	1.97**	5.36**	NA				NA
	TLR4	248.93	89.87	2.77**	3.26**	248.93	105.93	2.35**	2.53*	248.93	131.71	1.89**	2.75*	NA
	Note: NA indicates the gene was not significant in the contrast or its fold change was less than 1.5. + values indicate higher expression in the first group, - values indicate higher expression in the second group. ** is P value < 0.01 in qPCR or FDR < 0.01 in RNA-seq; * is P value < 0.05
	in qPCR or FDR < 0.05 in RNA-seq. FPKM: Fragments Per Kilobase of transcript per Million in RNA-seq.
